# Supplementary material for: Kinkéliba (Combretum micranthum) Leaf Extract Alleviates Skin Inflammation: In Vitro and In Vivo Study
Source: Molecules. 2023 Feb 14;28(4):1791. doi: 10.3390/molecules28041791 (PMC9964726; doi:10.3390/molecules28041791)
Supplement: Supplementary file 1 [file molecules-28-01791-s001.zip]

Archive with 1 entries (1 files):
- molecules-2151371-supplementary.pdf
